# Supplementary material for: Hyaluronic Acid and β-Tricalcium Phosphate in Periodontal Pocket Therapy and Alveolar Bone Augmentation: A Systematic Review
Source: Dent J (Basel). 2026 Feb 10;14(2):97. doi: 10.3390/dj14020097 (PMC12939553; doi:10.3390/dj14020097)
Supplement: Supplementary file 1 [file dentistry-14-00097-s001.zip]

Archive with 5 entries (5 files):
- Supplementary_File_S1-PRISMA_2020_checklist_completed.pdf
- Supplementary_File_S2_Search_Strategies.pdf
- Supplementary_File_S3_Excluded_Studies.pdf
- Supplementary_File_S4_PRISMA_Flow_Diagram_Graphical.pdf
- Supplementary_File_S5_Risk_of_Bias.pdf
